# Supplementary material for: RCC1L (WBSCR16) isoforms coordinate mitochondrial ribosome assembly through their interaction with GTPases
Source: PLoS Genet. 2020 Jul 31;16(7):e1008923. doi: 10.1371/journal.pgen.1008923 (PMC7423155; doi:10.1371/journal.pgen.1008923)
Supplement: S2 Table — (XLSX) [file pgen.1008923.s012.xlsx]

## Sheet: Fig 2B
HEK Parental				RCC1L-V1				RCC1L-V2				RCC1L-V3
	3 days	6 days			3 days	6 days			3 days	6 days			3 days	6 days
uL11	0.852137	0.7262		uL11	0.632129	0.581384		uL11	0.99676	1.18415		uL11	1.15227	1.61301
	0.762362	0.795329			0.755607	0.814914			0.96754	1.34975			1.68542	2.05742
mS29	1.51423	1.56454		mS29	1.54062	1.71634		mS29	1.21708	1.00762		mS29	0.744491	0.787275
	1.20232	1.15035			1.23562	1.39628			1.15075	0.99722			0.802352	0.688458
ATP5A	1.01271	0.852986		ATP5A	1.37844	1.49459		ATP5A	1.11719	1.18586		ATP5A	1.19939	1.26337
	1.14962	0.859748			1.03683	1.13556			0.749368	1.07529			1.43373	1.25187
UQCRC2	0.807986	0.922268		UQCRC2	1.40058	1.48254		UQCRC2	0.913843	0.790561		UQCRC2	1.12762	0.951128
	1.44578	1.13587			1.13565	1.24356			0.869643	0.849157			1.14405	1.19712
MT-CO2	1.17381	0.849909		MT-CO2	0.736669	0.388897		MT-CO2	0.908948	0.92219		MT-CO2	1.10283	0.642864
	0.87373	1.40087			0.581245	0.297187			0.830884	0.84263			0.778955	0.893812
MT-CO1	1.13129	0.995258		MT-CO1	0.510764	0.227196		MT-CO1	0.910843	0.826574		MT-CO1	0.874025	0.627967
	0.6984	1.32951			0.59424	0.104016			1.20576	1.06005			0.607776	0.873365

## Sheet: Fig 2C
HEK Parental					RCC1L-V1					RCC1L-V2					RCC1L-V3
	0 days	3 days	6 days			0 days	3 days	6 days			0 days	3 days	6 days			0 days	3 days	6 days
16S rRNA	1	1.20979	1.37056		16S rRNA	1	0.401018	0.518225		16S rRNA	1	1.42452	1.56995		16S rRNA	1	0.848517	0.754906
	1.00406	1.20299	1.37474			0.940656	0.35241	0.485101			0.975545	1.34147	1.62211			0.940533	0.915297	0.746295
	1.10465	1.2894	1.37818			0.979928	0.353374	0.408242			1.03547	1.20556	1.4518			0.968949	0.838591	1.03753
12S rRNA	1	1.08312	1.27904		12S rRNA	1	0.891911	1.04549		12S rRNA	1	1.18016	1.29819		12S rRNA	1	0.673951	0.851582
	1.02679	1.24289	1.09269			0.99964	0.99343	0.922463			0.957869	1.40795	1.48414			0.947568	1.03292	0.673177
	1.0585	1.10774	1.19672			0.972356	0.854667	0.913929			0.970078	1.3915	1.3007			1.00716	0.675716	0.719788
COI	1	1.16569	0.961257		COI	1	0.865742	0.502619		COI	1	1.42061	1.48168		COI	1	0.80243	0.695782
	1.04704	1.07	0.875816			0.976152	0.837908	0.459186			1.03308	1.22301	1.25024			0.937194	0.9838	0.983902
	0.871347	1.07006	1.1646			1.15468	0.75735	0.893812			1.00226	1.44465	1.34334			0.944756	0.886521	0.591437
ND1	1	1.14733	0.953447		ND1	1	0.825504	0.733687		ND1	1	1.10058	1.08427		ND1	1	0.829918	0.844397
	1.11213	0.82733	0.947713			1.07101	0.690149	0.611507			1.21201	1.3034	1.01279			1.01636	1.14444	0.868364
	0.813163	1.10706	1.01914			0.912424	0.70624	0.74476			0.898468	1.31809	1.2175			1.00457	0.789533	0.854155
CYB	1	1.15909	0.954884		CYB	1	1.05475	1.28814		CYB	1	1.25015	1.08801		CYB	1	0.918176	0.840958
	0.937127	1.07991	1.08828			1.14623	0.858937	0.823293			1.10027	1.13287	1.4261			0.954352	0.856835	0.687034
	1.00013	0.960394	0.962173			1.0143	0.593728	0.487468			1.03599	1.36893	1.44093			1.00713	0.864787	0.789755

## Sheet: Fig 2D
HEK Parental					RCC1L-V1					RCC1L-V2					RCC1L-V3
	0 days	3 days	6 days			0 days	3 days	6 days			0 days	3 days	6 days			0 days	3 days	6 days
mtDNA	0.999161	0.866033	0.905223		mtDNA	0.967577	1.10825	1.02425		mtDNA	0.993702	1.42574	1.27352		mtDNA	1.06498	1.2332	1.04519
	1.02839	0.951796	0.890293			1.15821	1.19857	0.969608			1.07916	1.4343	1.38802			0.995309	1.26218	1.08719
	0.996073	0.935987	1.05088			0.962697	1.19727	1.23829			0.896604	1.45678	1.29202			1.08772	1.60874	1.13063

## Sheet: Fig 2E
HEK Parental				RCC1L-V1				RCC1L-V2				RCC1L-V3
	3 days	6 days			3 days	6 days			3 days	6 days			3 days	6 days
	1.00243	1.01323			0.541556	0.555823			0.968963	1.16643			0.827146	0.72913
	1.10111	1.18847			0.425071	0.456876			0.997882	1.24782			0.864668	0.774978
