# Supplementary material for: RCC1L (WBSCR16) isoforms coordinate mitochondrial ribosome assembly through their interaction with GTPases
Source: PLoS Genet. 2020 Jul 31;16(7):e1008923. doi: 10.1371/journal.pgen.1008923 (PMC7423155; doi:10.1371/journal.pgen.1008923)
Supplement: S3 Table — (XLSX) [file pgen.1008923.s013.xlsx]

## Sheet: Fig 5B
mt-LSU
	uL3	0.209892	0.183185
	bL12	0.270023	0.28652
	MTG1	0.209015	0.198742
	MTG2	0.260447	0.259851
	GTPBP10	1.09951	0.954268
	TRUB2	0.627138	0.573574
	RPUSD3	0.356593	0.320158
	RPUSD4	0.53693	0.606541
mt-LSU	uS17	0.130375	0.158756
	mS18b	0.255298	0.224658
	mS29	0.623906	0.524126
	ERAL1	0.611891	0.562148
	C4ORF14	0.186738	0.221987
