# Supplementary material for: RCC1L (WBSCR16) isoforms coordinate mitochondrial ribosome assembly through their interaction with GTPases
Source: PLoS Genet. 2020 Jul 31;16(7):e1008923. doi: 10.1371/journal.pgen.1008923 (PMC7423155; doi:10.1371/journal.pgen.1008923)
Supplement: S4 Table — (XLSX) [file pgen.1008923.s014.xlsx]

## Sheet: Fig 6B
Ctrl	100	100	100
Sc	95.1243	103.835	97.0319
R1	43.5868	41.4582	38.884
R2	27.7361	29.0853	27.0114
R3	27.5318	27.4952	27.3867
R4	37.0121	36.1064	39.9781
R5	36.8523	36.1311	40.5408
R6	60.3512	70.3937	80.7814
R7	56.0903	34.3449	40.1744
R8	44.3305	46.4673	57.8233
R9	46.6005	23.3502	28.8111
R10	54.2658	39.3459	51.6088

## Sheet: Fig 6C
	16S rRNA				12S rRNA				MT-CO1
Ctrl	100	105.6	98.2		100	108.3	102.54		100	101.25	105.9
Sc	95.35	102.14	106.62		106.25	112.87	103.82		98.56	94.28	85.26
R1	30.25	30.36	25.58		101.58	95.38	102.76		70.48	75.24	75.89
R2	36.87	41.2	24.42		98.56	84.41	87.62		70.58	70.27	74.9
R3	26.85	29.26	31.51		106.52	106.87	96.42		74.83	75.81	71.87
R4	85.95	92.41	88.67		89.57	91.25	96.83		87.62	89.86	95.26
R5	80.25	86.79	84.36		110.23	105.72	102.34		85.28	91.53	88.64
R6	79.48	89.51	92.06		90.28	105.76	98.27		95.06	89.08	92.35
R7	50.63	42.79	51.85		108.62	100.75	102.57		80.35	75.49	76.09
R8	80.92	75.84	74.98		91.28	92.47	97.26		85.96	84.79	91.28
R9	40.86	35.8	32.94		79.54	82.92	85.97		70.26	65.93	74.37
R10	78.12	85.48	65.62		90.87	98.58	86.12		81.36	79.04	75.6
