# Supplementary material for: RCC1L (WBSCR16) isoforms coordinate mitochondrial ribosome assembly through their interaction with GTPases
Source: PLoS Genet. 2020 Jul 31;16(7):e1008923. doi: 10.1371/journal.pgen.1008923 (PMC7423155; doi:10.1371/journal.pgen.1008923)
Supplement: S5 Table — (XLSX) [file pgen.1008923.s015.xlsx]

## Sheet: Sheet1
	Oligo rU25					Oligo rA25					Oligo dT25
	HEK Parental	RCC1L-V1	RCC1L-V2	RCC1L-V3		HEK Parental	RCC1L-V1	RCC1L-V2	RCC1L-V3		HEK Parental	RCC1L-V1	RCC1L-V2	RCC1L-V3
0	1	1	1	1		1	1	1	1		1	1	1	1
0.5	1.9676	5.82985	3.00062	2.03883	0	0.414219	0.537603	0.264395	0.731492	0	138.046	252.308	42.2453	7.73389
1	2.21486	8.71929	3.74644	2.8686	0	0.611046	0.564042	0.117509	1.17803	0	213.721	452.723	44.9896	20.8732
2	2.66767	11.5508	4.71808	3.8993	0	0.381904	0.951821	0.117509	1.23972	0	291.726	766.403	64.3659	29.2723
3	3.7337	14.7391	6.53744	5.3475	0	0.158637	0.731492	0.117509	1.35135	0	317.339	928.565	85.3222	33.3472
4	4.37933	20.0912	7.99259	7.4118	0	0.0910693	1.08402	0.117509	0.992949	0	319.917	1003.08	93.8046	37.5884
0	1	1	1	1		1	1	1	1		1	1	1	1
0.5	1.67246	4.95537	2.55053	1.733	0	0.352086	0.456962	0.224736	0.621769	0	117.339	214.462	35.9085	6.5738
1	1.88263	7.4114	3.18447	2.43831	0	0.519389	0.479436	0.0998825	1.00132	0	181.663	384.815	38.2412	17.7422
2	2.26752	9.81821	4.01036	3.31441	0	0.324618	0.809048	0.0998825	1.05376	0	247.967	651.443	54.711	24.8815
3	3.17364	12.5282	5.55683	4.54538	0	0.134841	0.621769	0.0998825	1.14865	0	269.738	789.281	72.5239	28.3451
4	3.72243	17.0775	6.7937	6.30003	0	0.0774089	0.921416	0.0998825	0.844007	0	271.929	852.615	79.7339	31.9501
