# Supplementary material for: RCC1L (WBSCR16) isoforms coordinate mitochondrial ribosome assembly through their interaction with GTPases
Source: PLoS Genet. 2020 Jul 31;16(7):e1008923. doi: 10.1371/journal.pgen.1008923 (PMC7423155; doi:10.1371/journal.pgen.1008923)
Supplement: S6 Table — (XLSX) [file pgen.1008923.s016.xlsx]

## Sheet: Sheet1
MRPL12							MRPS18B
	HEK Parental	RCC1L-V1	RCC1L-V2	RCC1L-V3				HEK Parental	RCC1L-V1	RCC1L-V2	RCC1L-V3
1	2.139	1.03	2.8	2.042			1	1.849	1.441	1.697	0.467
2	3.847	2.292	6.309	4.417			2	2.167	0.766	1.273	1.3
3	13.555	2.949	13.973	8.925			3	1.879	0.571	1.061	1.167
4	15.486	5.818	25.682	29.875			4	1.697	1.169	2.652	1.983
5	49.458	6.717	42.573	37.825			5	3.546	1.701	4.243	2.417
6	71.944	18.08	62.973	51.35			6	12.667	6.467	20.864	3.033
7	64.125	9	58.845	31.659			7	27.152	11.104	38.97	9.417
8	3.833	0.717	4.036	0.892			8	68.258	83.169	74.925	36.767
9	3.333	0.969	6.182	0.667			9	47.485	88.117	53.258	45.55
10	6.444	1.303	9.2	1.692			10	0.243	13.311	3.152	3.8
11	15.319	3.969	7.854	8.559			11	0.155	0.027	3.394	1.167
12	41.889	29.899	26.545	27.125			12	0.819	11.987	25.031	2.45
13	110.416	79.575	57.645	85.25			13	0.788	2.428	25	27.967
14	74.111	98.232	106.609	108.225			14	0.258	0.221	13.425	3.533
MALSU1							ERAL1
	HEK Parental	RCC1L-V1	RCC1L-V2	RCC1L-V3				HEK Parental	RCC1L-V1	RCC1L-V2	RCC1L-V3
1	1.075	0.437	1.798	2.566			1	0.97	1.491	0.109	6.03
2	4.509	4.875	4.687	3.798			2	0.677	1.309	2.154	3.02
3	9.275	5.3	3.283	10.707			3	0.96	0.709	1.109	0.939
4	11.742	13.925	28.192	35.364			4	1.021	2.527	0.473	0.232
5	43.8	24.9	60.748	76.96			5	0.768	1.954	0.964	0.838
6	81.059	47.275	107.172	102.313			6	0.394	2.363	0.427	2.596
7	57.8	42.525	88.556	105.505			7	0.263	2.054	0.118	8.273
8	2.617	9.238	1.596	11.03			8	4.425	4.582	1.518	23.364
9	0.034	5.588	0.415	2.101			9	8.455	9.409	2.736	30.727
10	0.759	11.862	0.576	1.404			10	5.021	4.982	3.118	28.98
11	0.75	4.113	1.233	4.061			11	4.213	6.282	2.664	22.404
12	6.884	18.787	6.657	9.778			12	20.839	20.372	19.918	51.242
13	55.367	85.75	52.384	81.869			13	81.051	98.627	64.618	102.303
14	82.017	134.137	148.182	96.313			14	88	104.691	101.854	136.252
