# Supplementary material for: RCC1L (WBSCR16) isoforms coordinate mitochondrial ribosome assembly through their interaction with GTPases
Source: PLoS Genet. 2020 Jul 31;16(7):e1008923. doi: 10.1371/journal.pgen.1008923 (PMC7423155; doi:10.1371/journal.pgen.1008923)
Supplement: S7 Table — (XLSX) [file pgen.1008923.s017.xlsx]

## Sheet: Sheet1
uL11				GTPBP10				uL23				uS17
HEK Parental	1	0.95		HEK Parental	1	0.91		HEK Parental	1	1.15		HEK Parental	1	1.15
RCC1L-V1	0.74645	0.63		RCC1L-V1	0.544942	0.45		RCC1L-V1	0.618976	0.58		RCC1L-V1	2.28734	1.64
RCC1L-V2	1.21612	1.08		RCC1L-V2	0.752281	0.89		RCC1L-V2	1.60574	1.08		RCC1L-V2	1.83012	1.37
RCC1L-V3	1.89287	1.74		RCC1L-V3	0.808711	0.91		RCC1L-V3	1.85622	1.49		RCC1L-V3	0.755412	0.57
				TRUB2				bL27				mS18b
bL12
				HEK Parental	1	1.06		HEK Parental	1	1.12		HEK Parental	1	0.97
HEK Parental	1	1.05		RCC1L-V1	2.02492	1.65		RCC1L-V1	0.557114	0.35		RCC1L-V1	1.37777	1.18
RCC1L-V1	0.702542	0.54		RCC1L-V2	0.873538	0.95		RCC1L-V2	0.92455	1.04		RCC1L-V2	1.40392	1.13
RCC1L-V2	1.30729	1.03		RCC1L-V3	1.23664	1.12		RCC1L-V3	1.06572	1.24		RCC1L-V3	0.806256	0.54
RCC1L-V3	2.66248	1.77
				RPUSD3								mS29
ICT1								mL40
				HEK Parental	1	0.97						HEK Parental	1	0.92
HEK Parental	1	0.94		RCC1L-V1	1.37544	1.19		HEK Parental	1	0.98		RCC1L-V1	1.30728	1.24
RCC1L-V1	0.506983	0.48		RCC1L-V2	1.04619	0.94		RCC1L-V1	0.478383	0.53		RCC1L-V2	0.916949	0.85
RCC1L-V2	0.829915	1.06		RCC1L-V3	0.982019	1.12		RCC1L-V2	1.05296	0.95		RCC1L-V3	1.14425	1.22
RCC1L-V3	0.790181	1.12						RCC1L-V3	1.00768	1.06
				RPUSD4								ERAL1
MALSU1								DDX28
				HEK Parental	1	1.06						HEK Parental	1	1.12
HEK Parental	1	1.04		RCC1L-V1	1.2404	1.18		HEK Parental	1	0.92		RCC1L-V1	1.65385	1.45
RCC1L-V1	0.826054	0.72		RCC1L-V2	1.15715	1.08		RCC1L-V1	0.392027	0.46		RCC1L-V2	0.962509	1.03
RCC1L-V2	1.45318	0.95		RCC1L-V3	1.21885	1.09		RCC1L-V2	0.834728	0.96		RCC1L-V3	3.21082	2.51
RCC1L-V3	1.9793	1.54						RCC1L-V3	1.17512	1.24
												C4ORF14
				uL3
MTG1												HEK Parental	1	0.89
				HEK Parental	1	0.94						RCC1L-V1	1.35518	1.57
HEK Parental	1	0.92		RCC1L-V1	0.295631	0.41						RCC1L-V2	1.07502	0.94
RCC1L-V1	0.575996	0.48		RCC1L-V2	0.802174	0.94						RCC1L-V3	2.05297	1.79
RCC1L-V2	0.938536	1.07		RCC1L-V3	1.15106	1.12
RCC1L-V3	1.01746	1.18
				bL19				bS6				mS35
MTG2
				HEK Parental	1	0.9		HEK Parental	1	1.19		HEK Parental	1	0.97
HEK Parental	1	0.96		RCC1L-V1	0.294204	0.38		RCC1L-V1	0.946063	1.14		RCC1L-V1	1.08059	1.02
RCC1L-V1	1.19534	1.09		RCC1L-V2	1.27865	1.109		RCC1L-V2	1.02689	1.09		RCC1L-V2	1.11436	0.98
RCC1L-V2	1.09904	1.04		RCC1L-V3	2.11698	1.62		RCC1L-V3	0.968686	0.85		RCC1L-V3	0.555128	0.45
RCC1L-V3	1.52573	1.18
