# Supplementary material for: RCC1L (WBSCR16) isoforms coordinate mitochondrial ribosome assembly through their interaction with GTPases
Source: PLoS Genet. 2020 Jul 31;16(7):e1008923. doi: 10.1371/journal.pgen.1008923 (PMC7423155; doi:10.1371/journal.pgen.1008923)
Supplement: S8 Table — (XLSX) [file pgen.1008923.s018.xlsx]

## Sheet: Sheet1
	RCC1L-V3/RCC1L-V1 RNA	RCC1L-V3/RCC1L-V1 DNA	RCC1L-V2/RCC1L-V1 RNA	RCC1L-V2/RCC1L-V1 DNA
Untreated	1	1	1	1
Dnase I	0.832432	0.12973	0.778378	0.194595
RNase A	0.0648649	0.972973	0.0972973	0.962162
Benzonase	0.0432432	0.0648649	0.0540541	0.0864865
Untreated	1	1	1	1
Dnase I	0.707568	0.11027	0.661622	0.165405
RNase A	0.0551351	0.827027	0.0827027	0.817838
Benzonase	0.0367568	0.0551351	0.0459459	0.0735135
