# Supplementary material for: RCC1L (WBSCR16) isoforms coordinate mitochondrial ribosome assembly through their interaction with GTPases
Source: PLoS Genet. 2020 Jul 31;16(7):e1008923. doi: 10.1371/journal.pgen.1008923 (PMC7423155; doi:10.1371/journal.pgen.1008923)
Supplement: S9 Table — (XLSX) [file pgen.1008923.s019.xlsx]

## Sheet: Sheet1
RCC1L-V1						RCC1L-V2						RCC1L-V3
M	1	0.95	1.05	1.04		M	1	0.94	1.13	1.08		M	1	1.08	0.94	1.07
S	0.96	0.92	1.02	0.98		S	0.92	1.03	0.98	0.89		S	0.89	0.94	1.08	0.84
1	0.05	0.08	0.12	0.08		1	0.89	0.75	0.95	0.96		1	0.91	0.85	0.97	0.93
2	0.08	0.11	0.09	0.14		2	0.81	0.92	0.85	0.94		2	0.87	0.96	0.91	1.02
3	0.12	0.07	0.09	0.12		3	0.93	0.72	0.85	0.76		3	0.94	0.98	1.07	1.03
4	0.85	1.012	1.04	0.98		4	0.92	0.89	0.94	0.83		4	0.31	0.42	0.25	0.36
5	1.12	1.29	1.18	1.25		5	0.91	0.81	0.84	0.98		5	0.41	0.22	0.34	0.46
6	1.55	1.18	1.37	1.22		6	0.91	0.97	0.86	0.78		6	0.95	0.82	0.74	0.76
7	0.15	0.21	0.18	0.31		7	0.35	0.42	0.28	0.23		7	0.89	0.95	0.87	1.02
8	0.21	0.38	0.24	0.25		8	0.28	0.48	0.31	0.38		8	1.02	0.84	0.96	0.98
9	0.06	0.08	0.1	0.07		9	0.21	0.15	0.18	0.12		9	0.35	0.21	0.46	0.29
10	0.08	0.05	0.09	0.11		10	0.17	0.22	0.09	0.18		10	0.45	0.62	0.74	0.51
