# Supplementary material for: RCC1L (WBSCR16) isoforms coordinate mitochondrial ribosome assembly through their interaction with GTPases
Source: PLoS Genet. 2020 Jul 31;16(7):e1008923. doi: 10.1371/journal.pgen.1008923 (PMC7423155; doi:10.1371/journal.pgen.1008923)
Supplement: S10 Table — (XLSX) [file pgen.1008923.s020.xlsx]

## Sheet: Sheet1
RCC1L 50 kDa				GTPBP10				RCC1L 37 kDa
M	1	0.98		M	1	0.96		M	1	1.12
S	0.911812	1.05		S	0.752708	0.98		S	0.602425	1.14
1	0.183981	0.21		1	1.22419	1.16		1	0.839001	0.95
2	0.221043	0.25		2	1.63497	1.32		2	0.953734	0.87
3	0.13046	0.18		3	1.93398	1.46		3	0.937588	1.02
4	0.750601	0.87		4	1.10256	0.94		4	0.433584	0.58
5	1.1779	0.95		5	0.846521	0.91		5	0.636417	0.54
6	1.36219	1.15		6	1.19334	0.92		6	1.24703	1.15
7	0.280307	0.32		7	1.48311	1.28		7	0.462702	0.89
8	0.657402	0.58		8	1.11938	1.49		8	0.49593	0.75
9	0.119391	0.18		9	1.52475	1.27		9	0.389918	0.41
10	0.154241	0.21		10	1.41089	1.18		10	1.08859	0.86
uL3				TRUB2				mS18b
M	1	0.98		M	1	0.92
S	0.687882	1.13		S	0.881574	0.98		M	1	0.92
1	0.210388	0.18		1	0.265536	0.31		S	0.618463	1.05
2	0.0370688	0.09		2	0.129058	0.27		1	0.819716	0.95
3	0.0984937	0.14		3	0.459435	0.3		2	0.933899	1.08
4	0.942237	1.02		4	2.02794	1.26		3	1.05718	0.89
5	0.78706	1.09		5	2.01804	1.32		4	0.223059	0.35
6	0.376096	0.98		6	1.81553	1.19		5	0.0950562	0.27
7	0.0582632	0.15		7	0.384689	0.26		6	1.18562	0.9
8	0.561516	0.69		8	0.711654	0.48		7	0.892858	0.98
9	0.015798	0.16		9	0.139004	0.27		8	0.953064	1.03
10	0.0478461	0.58		10	0.228408	0.36		9	0.095284	0.38
								10	0.901866	0.96
bL12				RPUSD3
								mS35
M	1	0.94		M	1	0.92
S	0.659333	1.09		S	1.67966	0.85		M	1	1.06
1	0.356279	0.29		1	0.488926	0.38		S	0.713681	1.04
2	0.330206	0.38		2	0.228615	0.29		1	1.06297	0.96
3	0.384256	0.25		3	0.419678	0.32		2	0.868259	1.05
4	0.978698	1.04		4	1.38824	1.16		3	0.798701	0.95
5	1.09891	0.96		5	1.63769	1.26		4	0.15735	0.28
6	1.11998	0.98		6	1.70078	1.32		5	0.0517681	0.27
7	0.142845	0.2		7	0.22333	0.31		6	0.5157	0.82
8	0.417816	0.58		8	0.645627	0.42		7	0.991667	0.89
9	0.1435	0.22		9	0.137416	0.28		8	1.38683	0.85
10	0.383549	0.45		10	1.39664	1.16		9	0.178302	0.32
								10	1.18719	0.9
DDX28				RPUSD4
								mS29
M	1	0.84		M	1	0.95
S	0.596956	0.97		S	0.700863	1.05		M	1	0.85
1	0.124941	0.28		1	0.395793	0.34		S	0.666784	1.12
2	0.138965	0.18		2	0.0768345	0.29		1	0.635624	1.08
3	0.372736	0.21		3	0.114611	0.24		2	1.10917	0.95
4	0.992582	1.03		4	1.03293	1.12		3	0.961118	0.89
5	1.02324	0.98		5	1.28587	1.18		4	0.278623	0.31
6	0.819253	1.09		6	1.25376	1.3		5	0.0819442	0.24
7	0.394527	0.27		7	0.529994	0.48		6	1.15738	0.84
8	0.147421	0.31		8	0.857555	0.65		7	0.744511	0.95
9	0.232234	0.32		9	0.32907	0.43		8	1.53816	0.8
10	0.216158	0.41		10	0.506681	0.67		9	0.16066	0.21
								10	0.700901	0.93
MTG1
				MT-CO1				ERAL1
M	1	1.06
S	0.718081	1.09		M	1	0.92		M	1	0.89
1	1.00712	0.94		S	0.803489	1.05		S	0.598127	1.15
2	0.696628	0.86		1	0.110511	0.21		1	0.385839	1.52
3	0.908665	0.79		2	0.061837	0.35		2	0.809849	0.97
4	0.781758	0.81		3	0.327687	0.18		3	0.922443	1.04
5	0.669226	0.92		4	0.345927	0.29		4	0.0778678	0.26
6	1.0634	0.98		5	0.304777	0.38		5	0.418473	0.19
7	0.670239	0.87		6	1.12131	0.84		6	0.8719	0.62
8	0.808733	0.93		7	0.518081	0.42		7	0.671079	1.105
9	1.03717	0.89		8	0.405572	0.31		8	0.879228	0.98
10	0.70811	1.03		9	0.124841	0.38		9	0.251053	0.35
				10	0.648773	0.72		10	0.364637	0.71
MTG2
								MT-CO2
M	1	0.89
S	0.999762	0.92						M	1	0.94
1	1.23323	0.85						S	0.735911	1.08
2	1.17369	0.84						1	0.0971322	0.24
3	0.900965	0.92						2	0.067537	0.28
4	1.08213	0.89						3	0.0962238	0.21
5	1.42991	0.92						4	0.174726	0.26
6	1.33336	0.95						5	0.189291	0.21
7	1.045	0.87						6	0.587584	0.76
8	1.21999	0.91						7	0.168357	0.27
9	1.21801	0.94						8	0.165822	0.21
10	1.43968	0.86						9	0.104621	0.18
								10	0.345903	0.62
