# Supplementary material for: RCC1L (WBSCR16) isoforms coordinate mitochondrial ribosome assembly through their interaction with GTPases
Source: PLoS Genet. 2020 Jul 31;16(7):e1008923. doi: 10.1371/journal.pgen.1008923 (PMC7423155; doi:10.1371/journal.pgen.1008923)
Supplement: S11 Table — (XLSX) [file pgen.1008923.s021.xlsx]

## Sheet: Sheet1
Ctrl	99.87	105.38	95.41
Sc	87.98	104.36	102.85
R1	85.68	76.48	96.58
R2	92.31	95.47	73.2
R3	75.92	95.34	106.26
R4	80.25	96.54	84.38
R5	85.34	75.82	98.12
R6	92.35	96.04	89.83
R7	71.28	87.61	90.43
R8	85.15	91.77	94.82
R9	76.78	87.85	92.18
R10	98.31	85.09	100.25
